# Supplementary material for: An organogenesis network-based comparative transcriptome analysis for understanding early human development in vivo and in vitro
Source: BMC Syst Biol. 2011 Jul 6;5:108. doi: 10.1186/1752-0509-5-108 (PMC3141417; doi:10.1186/1752-0509-5-108)
Supplement: Additional file 1 — The content of hORGNet. This table lists genes contained in the hORGNet and its two modules, a stemness-relevant module (hStemModule) and a differentiation-relevant module (hDiffModule). [file 1752-0509-5-108-S1.XLS]

## Sheet: Additional file 1
Additional file 1.The content of hORGNet
EntrezGene ID	Symbol	Description	Two modules
2	A2M	alpha-2-macroglobulin	hStemModule
133	ADM	adrenomedullin	hStemModule
174	AFP	alpha-fetoprotein	hStemModule
197	AHSG	alpha-2-HS-glycoprotein	hStemModule
301	ANXA1	annexin A1	hStemModule
348	APOE	apolipoprotein E	hStemModule
445	ASS1	argininosuccinate synthetase 1	hStemModule
650	BMP2	bone morphogenetic protein 2	hStemModule
655	BMP7	bone morphogenetic protein 7	hStemModule
682	BSG	basigin (Ok blood group)	hStemModule
821	CANX	calnexin	hStemModule
999	CDH1	cadherin 1, type 1, E-cadherin (epithelial)	hStemModule
1288	COL4A6	collagen, type IV, alpha 6	hStemModule
1592	CYP26A1	cytochrome P450, family 26, subfamily A, polypeptide 1	hStemModule
1730	DIAPH2	diaphanous homolog 2 (Drosophila)	hStemModule
1789	DNMT3B	DNA (cytosine-5-)-methyltransferase 3 beta	hStemModule
1824	DSC2	desmocollin 2	hStemModule
1829	DSG2	desmoglein 2	hStemModule
1832	DSP	desmoplakin	hStemModule
1977	EIF4E	eukaryotic translation initiation factor 4E	hStemModule
2150	F2RL1	coagulation factor II (thrombin) receptor-like 1	hStemModule
2353	FOS	v-fos FBJ murine osteosarcoma viral oncogene homolog	hStemModule
2571	GAD1	glutamate decarboxylase 1 (brain, 67kDa)	hStemModule
2596	GAP43	growth associated protein 43	hStemModule
2697	GJA1	gap junction protein, alpha 1, 43kDa	hStemModule
3037	HAS2	hyaluronan synthase 2	hStemModule
3065	HDAC1	histone deacetylase 1	hStemModule
3099	HK2	hexokinase 2	hStemModule
3308	HSPA4	heat shock 70kDa protein 4	hStemModule
3856	KRT8	keratin 8	hStemModule
3875	KRT18	keratin 18	hStemModule
4072	EPCAM	epithelial cell adhesion molecule	hStemModule
4496	MT1H	metallothionein 1H	hStemModule
4747	NEFL	neurofilament, light polypeptide	hStemModule
4852	NPY	neuropeptide Y	hStemModule
4860	NP	nucleoside phosphorylase	hStemModule
4922	NTS	neurotensin	hStemModule
5074	PAWR	PRKC, apoptosis, WT1, regulator	hStemModule
5125	PCSK5	proprotein convertase subtilisin/kexin type 5	hStemModule
5163	PDK1	pyruvate dehydrogenase kinase, isozyme 1	hStemModule
5230	PGK1	phosphoglycerate kinase 1	hStemModule
5272	SERPINB9	serpin peptidase inhibitor, clade B (ovalbumin), member 9	hStemModule
5308	PITX2	paired-like homeodomain 2	hStemModule
5318	PKP2	plakophilin 2	hStemModule
5340	PLG	plasminogen	hStemModule
5366	PMAIP1	phorbol-12-myristate-13-acetate-induced protein 1	hStemModule
5420	PODXL	podocalyxin-like	hStemModule
5460	POU5F1	POU class 5 homeobox 1	hStemModule
5473	PPBP	pro-platelet basic protein (chemokine (C-X-C motif) ligand 7)	hStemModule
6299	SALL1	sal-like 1 (Drosophila)	hStemModule
6337	SCNN1A	sodium channel, nonvoltage-gated 1 alpha	hStemModule
6387	CXCL12	chemokine (C-X-C motif) ligand 12 (stromal cell-derived factor 1)	hStemModule
6515	SLC2A3	solute carrier family 2 (facilitated glucose transporter), member 3	hStemModule
6520	SLC3A2	solute carrier family 3 (activators of dibasic and neutral amino acid transport), member 2	hStemModule
6566	SLC16A1	solute carrier family 16, member 1 (monocarboxylic acid transporter 1)	hStemModule
6653	SORL1	sortilin-related receptor, L(DLR class) A repeats-containing	hStemModule
6997	TDGF1	teratocarcinoma-derived growth factor 1	hStemModule
7018	TF	transferrin	hStemModule
7022	TFAP2C	transcription factor AP-2 gamma (activating enhancer binding protein 2 gamma)	hStemModule
7044	LEFTY2	left-right determination factor 2	hStemModule
7082	TJP1	tight junction protein 1 (zona occludens 1)	hStemModule
7276	TTR	transthyretin	hStemModule
7422	VEGFA	vascular endothelial growth factor A	hStemModule
7430	EZR	ezrin	hStemModule
7490	WT1	Wilms tumor 1	hStemModule
7547	ZIC3	Zic family member 3 (odd-paired homolog, Drosophila)	hStemModule
8932	MBD2	methyl-CpG binding domain protein 2	hStemModule
9053	MAP7	microtubule-associated protein 7	hStemModule
9074	CLDN6	claudin 6	hStemModule
9124	PDLIM1	PDZ and LIM domain 1	hStemModule
9414	TJP2	tight junction protein 2 (zona occludens 2)	hStemModule
10135	NAMPT	nicotinamide phosphoribosyltransferase	hStemModule
10370	CITED2	Cbp/p300-interacting transactivator, with Glu/Asp-rich carboxy-terminal domain, 2	hStemModule
10468	FST	follistatin	hStemModule
22795	NID2	nidogen 2 (osteonidogen)	hStemModule
22800	RRAS2	related RAS viral (r-ras) oncogene homolog 2	hStemModule
23428	SLC7A8	solute carrier family 7 (cationic amino acid transporter, y+ system), member 8	hStemModule
51517	NCKIPSD	NCK interacting protein with SH3 domain	hStemModule
54541	DDIT4	DNA-damage-inducible transcript 4	hStemModule
79624	C6orf211	chromosome 6 open reading frame 211	hStemModule
18	ABAT	4-aminobutyrate aminotransferase	hDiffModule
59	ACTA2	actin, alpha 2, smooth muscle, aorta	hDiffModule
60	ACTB	actin, beta	hDiffModule
81	ACTN4	actinin, alpha 4	hDiffModule
93	ACVR2B	activin A receptor, type IIB	hDiffModule
183	AGT	angiotensinogen (serpin peptidase inhibitor, clade A, member 8)	hDiffModule
185	AGTR1	angiotensin II receptor, type 1	hDiffModule
213	ALB	albumin	hDiffModule
216	ALDH1A1	aldehyde dehydrogenase 1 family, member A1	hDiffModule
229	ALDOB	aldolase B, fructose-bisphosphate	hDiffModule
259	AMBP	alpha-1-microglobulin/bikunin precursor	hDiffModule
306	ANXA3	annexin A3	hDiffModule
333	APLP1	amyloid beta (A4) precursor-like protein 1	hDiffModule
335	APOA1	apolipoprotein A-I	hDiffModule
336	APOA2	apolipoprotein A-II	hDiffModule
337	APOA4	apolipoprotein A-IV	hDiffModule
338	APOB	apolipoprotein B (including Ag(x) antigen)	hDiffModule
344	APOC2	apolipoprotein C-II	hDiffModule
345	APOC3	apolipoprotein C-III	hDiffModule
350	APOH	apolipoprotein H (beta-2-glycoprotein I)	hDiffModule
358	AQP1	aquaporin 1 (Colton blood group)	hDiffModule
360	AQP3	aquaporin 3 (Gill blood group)	hDiffModule
367	AR	androgen receptor	hDiffModule
384	ARG2	arginase, type II	hDiffModule
429	ASCL1	achaete-scute complex homolog 1 (Drosophila)	hDiffModule
462	SERPINC1	serpin peptidase inhibitor, clade C (antithrombin), member 1	hDiffModule
467	ATF3	activating transcription factor 3	hDiffModule
509	ATP5C1	ATP synthase, H+ transporting, mitochondrial F1 complex, gamma polypeptide 1	hDiffModule
604	BCL6	B-cell CLL/lymphoma 6	hDiffModule
652	BMP4	bone morphogenetic protein 4	hDiffModule
658	BMPR1B	bone morphogenetic protein receptor, type IB	hDiffModule
664	BNIP3	BCL2/adenovirus E1B 19kDa interacting protein 3	hDiffModule
665	BNIP3L	BCL2/adenovirus E1B 19kDa interacting protein 3-like	hDiffModule
760	CA2	carbonic anhydrase II	hDiffModule
762	CA4	carbonic anhydrase IV	hDiffModule
780	DDR1	discoidin domain receptor tyrosine kinase 1	hDiffModule
824	CAPN2	calpain 2, (m/II) large subunit	hDiffModule
836	CASP3	caspase 3, apoptosis-related cysteine peptidase	hDiffModule
960	CD44	CD44 molecule (Indian blood group)	hDiffModule
983	CDC2	cell division cycle 2, G1 to S and G2 to M	hDiffModule
1020	CDK5	cyclin-dependent kinase 5	hDiffModule
1045	CDX2	caudal type homeobox 2	hDiffModule
1046	CDX4	caudal type homeobox 4	hDiffModule
1080	CFTR	cystic fibrosis transmembrane conductance regulator (ATP-binding cassette sub-family C, member 7)	hDiffModule
1081	CGA	glycoprotein hormones, alpha polypeptide	hDiffModule
1082	CGB	chorionic gonadotropin, beta polypeptide	hDiffModule
1301	COL11A1	collagen, type XI, alpha 1	hDiffModule
1361	CPB2	carboxypeptidase B2 (plasma)	hDiffModule
1404	HAPLN1	hyaluronan and proteoglycan link protein 1	hDiffModule
1462	VCAN	versican	hDiffModule
1513	CTSK	cathepsin K	hDiffModule
1528	CYB5A	cytochrome b5 type A (microsomal)	hDiffModule
1545	CYP1B1	cytochrome P450, family 1, subfamily B, polypeptide 1	hDiffModule
1641	DCX	doublecortin	hDiffModule
1645	AKR1C1	aldo-keto reductase family 1, member C1 (dihydrodiol dehydrogenase 1; 20-alpha (3-alpha)-hydroxysteroid dehydrogenase)	hDiffModule
1646	AKR1C2	aldo-keto reductase family 1, member C2 (dihydrodiol dehydrogenase 2; bile acid binding protein; 3-alpha hydroxysteroid dehydrogenase, type III)	hDiffModule
1756	DMD	dystrophin	hDiffModule
1759	DNM1	dynamin 1	hDiffModule
1852	DUSP9	dual specificity phosphatase 9	hDiffModule
1909	EDNRA	endothelin receptor type A	hDiffModule
1910	EDNRB	endothelin receptor type B	hDiffModule
1942	EFNA1	ephrin-A1	hDiffModule
1996	ELAVL4	ELAV (embryonic lethal, abnormal vision, Drosophila)-like 4 (Hu antigen D)	hDiffModule
2006	ELN	elastin	hDiffModule
2018	EMX2	empty spiracles homeobox 2	hDiffModule
2033	EP300	E1A binding protein p300	hDiffModule
2034	EPAS1	endothelial PAS domain protein 1	hDiffModule
2038	EPB42	erythrocyte membrane protein band 4.2	hDiffModule
2040	STOM	stomatin	hDiffModule
2042	EPHA3	EPH receptor A3	hDiffModule
2052	EPHX1	epoxide hydrolase 1, microsomal (xenobiotic)	hDiffModule
2059	EPS8	epidermal growth factor receptor pathway substrate 8	hDiffModule
2122	EVI1	ecotropic viral integration site 1	hDiffModule
2147	F2	coagulation factor II (thrombin)	hDiffModule
2168	FABP1	fatty acid binding protein 1, liver	hDiffModule
2191	FAP	fibroblast activation protein, alpha	hDiffModule
2203	FBP1	fructose-1,6-bisphosphatase 1	hDiffModule
2243	FGA	fibrinogen alpha chain	hDiffModule
2244	FGB	fibrinogen beta chain	hDiffModule
2247	FGF2	fibroblast growth factor 2 (basic)	hDiffModule
2266	FGG	fibrinogen gamma chain	hDiffModule
2277	FIGF	c-fos induced growth factor (vascular endothelial growth factor D)	hDiffModule
2492	FSHR	follicle stimulating hormone receptor	hDiffModule
2534	FYN	FYN oncogene related to SRC, FGR, YES	hDiffModule
2620	GAS2	growth arrest-specific 2	hDiffModule
2625	GATA3	GATA binding protein 3	hDiffModule
2627	GATA6	GATA binding protein 6	hDiffModule
2650	GCNT1	glucosaminyl (N-acetyl) transferase 1, core 2 (beta-1,6-N-acetylglucosaminyltransferase)	hDiffModule
2668	GDNF	glial cell derived neurotrophic factor	hDiffModule
2683	B4GALT1	UDP-Gal:betaGlcNAc beta 1,4- galactosyltransferase, polypeptide 1	hDiffModule
2690	GHR	growth hormone receptor	hDiffModule
2720	GLB1	galactosidase, beta 1	hDiffModule
2776	GNAQ	guanine nucleotide binding protein (G protein), q polypeptide	hDiffModule
2823	GPM6A	glycoprotein M6A	hDiffModule
2896	GRN	granulin	hDiffModule
2902	GRIN1	glutamate receptor, ionotropic, N-methyl D-aspartate 1	hDiffModule
2947	GSTM3	glutathione S-transferase mu 3 (brain)	hDiffModule
3039	HBA1	hemoglobin, alpha 1	hDiffModule
3040	HBA2	hemoglobin, alpha 2	hDiffModule
3053	SERPIND1	serpin peptidase inhibitor, clade D (heparin cofactor), member 1	hDiffModule
3098	HK1	hexokinase 1	hDiffModule
3198	HOXA1	homeobox A1	hDiffModule
3202	HOXA5	homeobox A5	hDiffModule
3205	HOXA9	homeobox A9	hDiffModule
3206	HOXA10	homeobox A10	hDiffModule
3219	HOXB9	homeobox B9	hDiffModule
3233	HOXD4	homeobox D4	hDiffModule
3428	IFI16	interferon, gamma-inducible protein 16	hDiffModule
3488	IGFBP5	insulin-like growth factor binding protein 5	hDiffModule
3572	IL6ST	interleukin 6 signal transducer (gp130, oncostatin M receptor)	hDiffModule
3590	IL11RA	interleukin 11 receptor, alpha	hDiffModule
3642	INSM1	insulinoma-associated 1	hDiffModule
3655	ITGA6	integrin, alpha 6	hDiffModule
3667	IRS1	insulin receptor substrate 1	hDiffModule
3698	ITIH2	inter-alpha (globulin) inhibitor H2	hDiffModule
3726	JUNB	jun B proto-oncogene	hDiffModule
3727	JUND	jun D proto-oncogene	hDiffModule
3791	KDR	kinase insert domain receptor (a type III receptor tyrosine kinase)	hDiffModule
3880	KRT19	keratin 19	hDiffModule
3958	LGALS3	lectin, galactoside-binding, soluble, 3	hDiffModule
4015	LOX	lysyl oxidase	hDiffModule
4023	LPL	lipoprotein lipase	hDiffModule
4188	MDFI	MyoD family inhibitor	hDiffModule
4286	MITF	microphthalmia-associated transcription factor	hDiffModule
4495	MT1G	metallothionein 1G	hDiffModule
4624	MYH6	myosin, heavy chain 6, cardiac muscle, alpha	hDiffModule
4625	MYH7	myosin, heavy chain 7, cardiac muscle, beta	hDiffModule
4632	MYL1	myosin, light chain 1, alkali; skeletal, fast	hDiffModule
4633	MYL2	myosin, light chain 2, regulatory, cardiac, slow	hDiffModule
4634	MYL3	myosin, light chain 3, alkali; ventricular, skeletal, slow	hDiffModule
4741	NEFM	neurofilament, medium polypeptide	hDiffModule
4779	NFE2L1	nuclear factor (erythroid-derived 2)-like 1	hDiffModule
4808	NHLH2	nescient helix loop helix 2	hDiffModule
4878	NPPA	natriuretic peptide precursor A	hDiffModule
4879	NPPB	natriuretic peptide precursor B	hDiffModule
4883	NPR3	natriuretic peptide receptor C/guanylate cyclase C (atrionatriuretic peptide receptor C)	hDiffModule
4915	NTRK2	neurotrophic tyrosine kinase, receptor, type 2	hDiffModule
4942	OAT	ornithine aminotransferase (gyrate atrophy)	hDiffModule
5053	PAH	phenylalanine hydroxylase	hDiffModule
5062	PAK2	p21 protein (Cdc42/Rac)-activated kinase 2	hDiffModule
5080	PAX6	paired box 6	hDiffModule
5101	PCDH9	protocadherin 9	hDiffModule
5104	SERPINA5	serpin peptidase inhibitor, clade A (alpha-1 antiproteinase, antitrypsin), member 5	hDiffModule
5160	PDHA1	pyruvate dehydrogenase (lipoamide) alpha 1	hDiffModule
5209	PFKFB3	6-phosphofructo-2-kinase/fructose-2,6-biphosphatase 3	hDiffModule
5214	PFKP	phosphofructokinase, platelet	hDiffModule
5265	SERPINA1	serpin peptidase inhibitor, clade A (alpha-1 antiproteinase, antitrypsin), member 1	hDiffModule
5270	SERPINE2	serpin peptidase inhibitor, clade E (nexin, plasminogen activator inhibitor type 1), member 2	hDiffModule
5329	PLAUR	plasminogen activator, urokinase receptor	hDiffModule
5396	PRRX1	paired related homeobox 1	hDiffModule
5468	PPARG	peroxisome proliferator-activated receptor gamma	hDiffModule
5564	PRKAB1	protein kinase, AMP-activated, beta 1 non-catalytic subunit	hDiffModule
5578	PRKCA	protein kinase C, alpha	hDiffModule
5592	PRKG1	protein kinase, cGMP-dependent, type I	hDiffModule
5595	MAPK3	mitogen-activated protein kinase 3	hDiffModule
5652	PRSS8	protease, serine, 8	hDiffModule
5728	PTEN	phosphatase and tensin homolog	hDiffModule
5781	PTPN11	protein tyrosine phosphatase, non-receptor type 11	hDiffModule
5799	PTPRN2	protein tyrosine phosphatase, receptor type, N polypeptide 2	hDiffModule
5806	PTX3	pentraxin-related gene, rapidly induced by IL-1 beta	hDiffModule
5950	RBP4	retinol binding protein 4, plasma	hDiffModule
5959	RDH5	retinol dehydrogenase 5 (11-cis/9-cis)	hDiffModule
5999	RGS4	regulator of G-protein signaling 4	hDiffModule
6017	RLBP1	retinaldehyde binding protein 1	hDiffModule
6252	RTN1	reticulon 1	hDiffModule
6281	S100A10	S100 calcium binding protein A10	hDiffModule
6285	S100B	S100 calcium binding protein B	hDiffModule
6385	SDC4	syndecan 4	hDiffModule
6457	SH3GL3	SH3-domain GRB2-like 3	hDiffModule
6482	ST3GAL1	ST3 beta-galactoside alpha-2,3-sialyltransferase 1	hDiffModule
6505	SLC1A1	solute carrier family 1 (neuronal/epithelial high affinity glutamate transporter, system Xag), member 1	hDiffModule
6513	SLC2A1	solute carrier family 2 (facilitated glucose transporter), member 1	hDiffModule
6517	SLC2A4	solute carrier family 2 (facilitated glucose transporter), member 4	hDiffModule
6521	SLC4A1	solute carrier family 4, anion exchanger, member 1 (erythrocyte membrane protein band 3, Diego blood group)	hDiffModule
6522	SLC4A2	solute carrier family 4, anion exchanger, member 2 (erythrocyte membrane protein band 3-like 1)	hDiffModule
6662	SOX9	SRY (sex determining region Y)-box 9	hDiffModule
6690	SPINK1	serine peptidase inhibitor, Kazal type 1	hDiffModule
6721	SREBF2	sterol regulatory element binding transcription factor 2	hDiffModule
6750	SST	somatostatin	hDiffModule
6809	STX3	syntaxin 3	hDiffModule
6862	T	T, brachyury homolog (mouse)	hDiffModule
6927	HNF1A	HNF1 homeobox A	hDiffModule
6935	ZEB1	zinc finger E-box binding homeobox 1	hDiffModule
7025	NR2F1	nuclear receptor subfamily 2, group F, member 1	hDiffModule
7026	NR2F2	nuclear receptor subfamily 2, group F, member 2	hDiffModule
7125	TNNC2	troponin C type 2 (fast)	hDiffModule
7136	TNNI2	troponin I type 2 (skeletal, fast)	hDiffModule
7145	TNS1	tensin 1	hDiffModule
7157	TP53	tumor protein p53	hDiffModule
7189	TRAF6	TNF receptor-associated factor 6	hDiffModule
7277	TUBA4A	tubulin, alpha 4a	hDiffModule
7280	TUBB2A	tubulin, beta 2A	hDiffModule
7291	TWIST1	twist homolog 1 (Drosophila)	hDiffModule
7299	TYR	tyrosinase (oculocutaneous albinism IA)	hDiffModule
7329	UBE2I	ubiquitin-conjugating enzyme E2I (UBC9 homolog, yeast)	hDiffModule
7341	SUMO1	SMT3 suppressor of mif two 3 homolog 1 (S. cerevisiae)	hDiffModule
7357	UGCG	UDP-glucose ceramide glucosyltransferase	hDiffModule
7412	VCAM1	vascular cell adhesion molecule 1	hDiffModule
7529	YWHAB	tyrosine 3-monooxygenase/tryptophan 5-monooxygenase activation protein, beta polypeptide	hDiffModule
7545	ZIC1	Zic family member 1 (odd-paired homolog, Drosophila)	hDiffModule
8324	FZD7	frizzled homolog 7 (Drosophila)	hDiffModule
8490	RGS5	regulator of G-protein signaling 5	hDiffModule
8553	BHLHE40	basic helix-loop-helix family, member e40	hDiffModule
8614	STC2	stanniocalcin 2	hDiffModule
8673	VAMP8	vesicle-associated membrane protein 8 (endobrevin)	hDiffModule
8788	DLK1	delta-like 1 homolog (Drosophila)	hDiffModule
8835	SOCS2	suppressor of cytokine signaling 2	hDiffModule
8848	TSC22D1	TSC22 domain family, member 1	hDiffModule
8854	ALDH1A2	aldehyde dehydrogenase 1 family, member A2	hDiffModule
8935	SKAP2	src kinase associated phosphoprotein 2	hDiffModule
9019	MPZL1	myelin protein zero-like 1	hDiffModule
9094	UNC119	unc-119 homolog (C. elegans)	hDiffModule
9118	INA	internexin neuronal intermediate filament protein, alpha	hDiffModule
9123	SLC16A3	solute carrier family 16, member 3 (monocarboxylic acid transporter 4)	hDiffModule
9135	RABEP1	rabaptin, RAB GTPase binding effector protein 1	hDiffModule
9341	VAMP3	vesicle-associated membrane protein 3 (cellubrevin)	hDiffModule
9351	SLC9A3R2	solute carrier family 9 (sodium/hydrogen exchanger), member 3 regulator 2	hDiffModule
9355	LHX2	LIM homeobox 2	hDiffModule
9368	SLC9A3R1	solute carrier family 9 (sodium/hydrogen exchanger), member 3 regulator 1	hDiffModule
9421	HAND1	heart and neural crest derivatives expressed 1	hDiffModule
10123	ARL4C	ADP-ribosylation factor-like 4C	hDiffModule
10284	SAP18	Sin3A-associated protein, 18kDa	hDiffModule
10324	KBTBD10	kelch repeat and BTB (POZ) domain containing 10	hDiffModule
10402	ST3GAL6	ST3 beta-galactoside alpha-2,3-sialyltransferase 6	hDiffModule
10529	NEBL	nebulette	hDiffModule
10570	DPYSL4	dihydropyrimidinase-like 4	hDiffModule
10842	C7orf16	chromosome 7 open reading frame 16	hDiffModule
10980	COPS6	COP9 constitutive photomorphogenic homolog subunit 6 (Arabidopsis)	hDiffModule
11030	RBPMS	RNA binding protein with multiple splicing	hDiffModule
11075	STMN2	stathmin-like 2	hDiffModule
22902	RUFY3	RUN and FYVE domain containing 3	hDiffModule
23157	SEPT6	septin 6	hDiffModule
23598	PATZ1	POZ (BTB) and AT hook containing zinc finger 1	hDiffModule
23764	MAFF	v-maf musculoaponeurotic fibrosarcoma oncogene homolog F (avian)	hDiffModule
25805	BAMBI	BMP and activin membrane-bound inhibitor homolog (Xenopus laevis)	hDiffModule
26292	MYCBP	c-myc binding protein	hDiffModule
26353	HSPB8	heat shock 22kDa protein 8	hDiffModule
27129	HSPB7	heat shock 27kDa protein family, member 7 (cardiovascular)	hDiffModule
27185	DISC1	disrupted in schizophrenia 1	hDiffModule
27347	STK39	serine threonine kinase 39 (STE20/SPS1 homolog, yeast)	hDiffModule
28984	C13orf15	chromosome 13 open reading frame 15	hDiffModule
50848	F11R	F11 receptor	hDiffModule
51083	GAL	galanin prepropeptide	hDiffModule
51599	LSR	lipolysis stimulated lipoprotein receptor	hDiffModule
51778	MYOZ2	myozenin 2	hDiffModule
53335	BCL11A	B-cell CLL/lymphoma 11A (zinc finger protein)	hDiffModule
55023	PHIP	pleckstrin homology domain interacting protein	hDiffModule
55701	FLJ10357	hypothetical protein FLJ10357	hDiffModule
55715	DOK4	docking protein 4	hDiffModule
55816	DOK5	docking protein 5	hDiffModule
55885	LMO3	LIM domain only 3 (rhombotin-like 2)	hDiffModule
55937	APOM	apolipoprotein M	hDiffModule
56034	PDGFC	platelet derived growth factor C	hDiffModule
56893	UBQLN4	ubiquilin 4	hDiffModule
56950	SMYD2	SET and MYND domain containing 2	hDiffModule
57111	RAB25	RAB25, member RAS oncogene family	hDiffModule
59341	TRPV4	transient receptor potential cation channel, subfamily V, member 4	hDiffModule
60468	BACH2	BTB and CNC homology 1, basic leucine zipper transcription factor 2	hDiffModule
64065	PERP	PERP, TP53 apoptosis effector	hDiffModule
65266	WNK4	WNK lysine deficient protein kinase 4	hDiffModule
79026	AHNAK	AHNAK nucleoprotein	hDiffModule
79679	VTCN1	V-set domain containing T cell activation inhibitor 1	hDiffModule
81551	STMN4	stathmin-like 4	hDiffModule
83988	NCALD	neurocalcin delta	hDiffModule
84651	SPINK7	serine peptidase inhibitor, Kazal type 7 (putative)	hDiffModule
115207	KCTD12	potassium channel tetramerisation domain containing 12	hDiffModule
151888	BTLA	B and T lymphocyte associated	hDiffModule
347902	AMIGO2	adhesion molecule with Ig-like domain 2	hDiffModule
386724	AMIGO3	adhesion molecule with Ig-like domain 3	hDiffModule
